# Supplementary material for: Establishment and Application Prospect of Reverse Transcriptase Recombinase-Aided Amplification Assay for Subgroup C Avian Metapneumovirus
Source: Vet Sci. 2024 Mar 7;11(3):122. doi: 10.3390/vetsci11030122 (PMC10975772; doi:10.3390/vetsci11030122)
Supplement: Supplementary file 1 [file vetsci-11-00122-s001.zip]

Archive with 1 entries (1 files):
- vetsci-2829326-supplementary.jpg
